# Supplementary material for: Integrated Lipidomics and Network Pharmacology Reveal the AMPK-Mediated Therapeutic Mechanism of 3,3′-Diindolylmethane in Hepatic Lipid Metabolism
Source: Antioxidants (Basel). 2025 Sep 7;14(9):1093. doi: 10.3390/antiox14091093 (PMC12466802; doi:10.3390/antiox14091093)
Supplement: Supplementary file 1 [file antioxidants-14-01093-s001.zip]

Archive with 1 entries (1 files):
- antioxidants-3795351-supplementary.pdf
